# Supplementary material for: Bariatric Patient Profiles After RYGB and SG Surgery: A 24-Month Observation of Metabolic Changes and Qualitative Malnutrition
Source: Nutrients. 2025 Sep 3;17(17):2857. doi: 10.3390/nu17172857 (PMC12430445; doi:10.3390/nu17172857)
Supplement: Supplementary file 1 [file nutrients-17-02857-s001.zip]

Archive with 1 entries (1 files):
- nutrients-3839182-supplementary.pdf
